# Supplementary material for: Dehydration of a crystal hydrate at subglacial temperatures
Source: Nature. 2023 Apr 12;616(7956):288–92. doi: 10.1038/s41586-023-05749-7 (PMC10097597; doi:10.1038/s41586-023-05749-7)
Supplement: Supplementary file 14 — Source Data Fig. 2 [file 41586_2023_5749_MOESM14_ESM.xlsx]

## Sheet: Sheet1
	Wt%				H2O/ASU
	Cycle 1		Cycle 2		Cycle 1		Cycle 2
Relative Humidity (%)	Adsorption	Desorption	Adsorption	Desorption	Adsorption	Desorption	Adsorption	Desorption
3	0	0.03226	0	0.02933	0	0.02625	0	0.02386
8	0.05573	0.12172	0.04253	0.08506	0.04534	0.09903	0.0346	0.0692
13	0.12612	0.17378	0.08946	0.13492	0.10261	0.14139	0.07278	0.10977
18	0.16865	0.22731	0.13272	0.18772	0.13722	0.18494	0.10798	0.15273
23	0.20972	0.28011	0.18038	0.24051	0.17062	0.2279	0.14676	0.19568
28	0.24931	0.33437	0.22438	0.29111	0.20284	0.27204	0.18256	0.23685
33	0.29771	0.3901	0.27131	0.34977	0.24221	0.31738	0.22074	0.28457
38	0.34904	0.44949	0.32264	0.40696	0.28398	0.36571	0.2625	0.33111
43	0.40476	0.51622	0.37543	0.47076	0.32932	0.42	0.30545	0.38301
48	0.46489	0.59102	0.43556	0.54409	0.37824	0.48085	0.35437	0.44267
53	0.57488	0.72887	0.53895	0.69074	0.46773	0.59301	0.43849	0.56199
58	7.2689	7.46029	7.22417	7.39136	5.91398	6.06969	5.87759	6.01361
63	7.51162	7.70667	7.48375	7.6568	6.11145	6.27014	6.08878	6.22957
68	7.65387	7.84965	7.62161	7.79832	6.22719	6.38648	6.20094	6.34472
73	7.84012	8.03077	7.80932	7.97944	6.37872	6.53383	6.35367	6.49207
78	8.03664	8.24195	8.00071	8.18769	6.53861	6.70565	6.50937	6.6615
83	8.30281	8.49273	8.26688	8.4326	6.75517	6.90969	6.72594	6.86077
88	8.58952	8.77724	8.53966	8.71931	6.98843	7.14116	6.94787	7.09403
93	8.8139	8.94076	8.76257	8.88283	7.17099	7.2742	7.12923	7.22707
98	8.95616	8.95616	8.90629	8.90629	7.28673	7.28673	7.24616	7.24616
