# Supplementary material for: Dehydration of a crystal hydrate at subglacial temperatures
Source: Nature. 2023 Apr 12;616(7956):288–92. doi: 10.1038/s41586-023-05749-7 (PMC10097597; doi:10.1038/s41586-023-05749-7)
Supplement: Supplementary file 15 — Source Data Fig. 3 [file 41586_2023_5749_MOESM15_ESM.xlsx]

## Sheet: Figure 3d
Temperature (°C)	Difference axis length (Å)
	a,b	c
-25	0	0
-30	0.0232	-0.0025
-35	0.0261	-0.0034
-40	0.0264	-0.0045
-45	0.0408	-0.0021
-50	0.0436	-0.0129
-55	0.0559	-0.0177
-60	0.0727	-0.0205
-65	0.1248	-0.0337
-70	0.1797	-0.0632
-75	0.2052	-0.0652
-80	0.2059	-0.0665
-85	0.1982	-0.067
-90	0.1909	-0.0642
-95	0.1767	-0.0618
-100	0.1636	-0.0587
-105	0.1544	-0.0542
-110	0.1405	-0.0492
-115	0.1277	-0.0471
-120	0.1271	-0.0394
-125	0.1038	-0.04
-130	0.0971	-0.0329
-135	0.0786	-0.0325
-140	0.0683	-0.0289
-145	0.0637	-0.025
-150	0.0634	-0.02
-155	0.0552	-0.0153
-160	0.0596	-0.0101
-165	0.0454	-0.0127
-170	0.0296	-0.0125
-175	0.0402	-0.0046

## Sheet: Figure 3e
Temperature (°C)	Difference OH displacement (Å)
	O9D	O9B	O9A
-175	0.26601	-0.16968	0.30195
-170	0.24681	-0.16447	0.27984
-165	0.25951	-0.16505	0.2706
-160	0.25316	-0.16043	0.25675
-155	0.24046	-0.1639	0.25501
-150	0.23699	-0.15755	0.24866
-145	0.23988	-0.15062	0.26021
-140	0.24681	-0.15697	0.2452
-135	0.23122	-0.1535	0.24982
-130	0.22833	-0.14311	0.25097
-125	0.2139	-0.14196	0.25097
-120	0.21159	-0.13849	0.25271
-115	0.20409	-0.12695	0.2504
-110	0.20813	-0.12579	0.25155
-105	0.19774	-0.11829	0.25097
-100	0.18968	-0.10741	0.25411
-95	0.17811	-0.11309	0.24347
-90	0.18372	-0.09857	0.24646
-85	0.15732	-0.08942	0.23077
-80	0.15537	-0.08445	0.24185
-75	0.13317	-0.0763	0.22277
-70	0.12757	-0.06214	0.21536
-65	0.09488	-0.05334	0.15974
-60	0.0393	-0.04065	0.0847
-55	0.02519	-0.04327	0.05802
-50	0.01414	-0.02937	0.0541
-45	0.01349	-0.02362	0.03837
-40	0.00548	-0.02302	0.02638
-35	0.00511	-0.0182	0.026
-30	0.00201	-0.01148	0.02292
-25	0	0	0
