# Supplementary material for: Dehydration of a crystal hydrate at subglacial temperatures
Source: Nature. 2023 Apr 12;616(7956):288–92. doi: 10.1038/s41586-023-05749-7 (PMC10097597; doi:10.1038/s41586-023-05749-7)
Supplement: Supplementary file 16 — Source Data Fig. 4 [file 41586_2023_5749_MOESM16_ESM.xlsx]

## Sheet: Figure 4 - R_wr
Temperature (°C)	R_wr (10-6 m/s)	S.E.M. (10-6 m/s)
25	1.08396	0.09397
15	0.70456	0.03651
5	0.36276	0.03023
-5	0.09848	0.00996
-15	0.08343	0.00722
-25	0.03641	0.00411
-50	0.0048
-60	0.000272

## Sheet: Figure 4 - t_tot
Temperature (°C)	Time (min)	S.E.M. (min)
25	4.18218	0.36256
15	6.43423	0.33341
5	12.4967	1.04132
-5	46.0343	4.6537
-15	54.3349	4.69965
-25	124.497	14.0401
-50	944.444
-60	4200

## Sheet: Figure4 - Inset (Top)
1/T (1E-3 K-1)	ln(R)
3.3557	-13.7349
3.47222	-14.1657
3.59712	-14.8295
3.73134	-16.1334
3.87597	-16.2992
4.03226	-17.1283
4.4843	-19.1547

## Sheet: Figure4 - Inset (Bottom)
See Figure 4 - t_tot
